# Supplementary material for: Understanding the medication safety challenges for patients with mental illness in primary care: a scoping review
Source: BMC Psychiatry. 2023 Jun 12;23:417. doi: 10.1186/s12888-023-04850-5 (PMC10258931; doi:10.1186/s12888-023-04850-5)
Supplement: Supplementary file 3 — Supplementary Material 3 - Dataset summary of 79 included studies [file 12888_2023_4850_MOESM3_ESM.xlsx]

## Sheet: Sheet1
Dataset summary of 79 included studies
Author & Year	Country	Primary care Setting	Age of population	Study population	Relevant psychiatric diagnoses/comorbidities within study population							Medication safety challenge(s)	Epidemiology	Aetiology	Interventions
					Dementia	Bipolar disorder	Psychosis (including schizophrenia)	Depression	Anxiety disorder	Other e.g. personality disorders/ ADHD	Diagnosis nonspecified
J. S. Bell et al. (2006)	Australia	Pharmacy	21 - 87	Patients with MI	û	û	ü	ü	ü	û	û	●ADR ●DDI ●Dose low/high ●Administration ●Non-adherence ●Therapeutic duplication ●PIM ●Dosage error	ü	û	ü
N. Gisev et al. (2010)	Australia	CMHT	≥18	Patients with MI	û	ü	ü	ü	ü	û	û	●Need aditional tests ●Need additional medicine ●PIM ●ADR ●DDI ●Dose low/high ●Non-adherence	ü	û	ü
S. L. Harrison et al. (2018)	Australia	Nursing home	Mean 85.5	Dementia patients	ü	û	û	û	û	û	û	●PIM	ü	û	û
S. C. Woodward et al. (2016)	Australia	Community-dwelling	≥18	Patients with MI	û	û	û	ü	û	û	û	●Non-adherence	ü	ü	û
K. Demyttenaere et al. (2001)	Belgium	Community-dwelling	≥18	Patients with MI	û	û	û	ü	û	û	û	●Non-adherence	ü	ü	û
A. I. Miasso et al. (2016)	Brazil	GP practice*	≥18	General population	û	û	û	û	û	û	ü	●Non-adherence	ü	û	û
S. N. Rezansoff et al. (2016)	Canada	Community-dwelling	≥19	Homeless patients with MI	û	ü	ü	û	û	û	ü	●Non-adherence	ü	û	û
L. Guillaumie et al. (2015)	Canada	Pharmacy	N/A	N/A	û	û	û	û	û	û	ü	●Non-adherence ●Monitoring	û	ü	û
L. Dou et al. (2020)	China	Community-dwelling	NS	Patients with MI	û	ü	ü	û	û	û	û	●Non-adherence	ü	û	ü
D. Fialová et al. (2005)	Europe (8)	Community-dwelling	≥65	Elderly	û	û	û	ü	û	û	û	●Non-adherence ●PIM	ü	û	û
H. M. Hosia-Randell et al. (2008)	Finland	Nursing home	≥65	Elderly	ü	û	û	ü	û	û	û	●DDI ●PIM	ü	û	û
A. Hiance-Delahaye et al. (2018)	France	Community-dwelling	≥70	Elderly	û	û	û	ü	û	û	û	●PIP	ü	ü	û
C. Cool et al. (2014)	France	Nursing home	Mean 85.8	Elderly	ü	û	û	ü	û	ü	û	●PIP	ü	û	û
C. Laffon de Mazières et al. (2015)	France	Nursing home	>85 & <85	Elderly	ü	ü	û	ü	û	û	û	●Inappropriate Neuroleptics (PIP)	ü	û	û
D. Wucherer et al. (2017)	Germany	GP practice	≥70	Dementia patients	ü	û	û	ü	û	û	û	●PIM ●ADE ●DDI ●Dose low/high ●Non-adherence ●Dosage errors	ü	ü	ü
K. Voigt et al. (2016)	Germany	GP practice	23 - 100	Chronic disease patients	û	û	û	û	û	û	ü	●PIM	ü	ü	û
A. Booker et al. (2016)	Germany	GP practice	Mean 78.0	Patients with MI	ü	û	û	û	û	û	û	●Non-adherence	ü	û	û
A. Pillai et al. (2021)	India	GP practice*	≥18	Patients with MI	û	û	û	ü	û	û	û	●Non-adherence	ü	û	û
S. B. Sriramulu et al. (2021)	India	CMHC	Mean 31.36	Patients with MI	û	ü	ü	ü	ü	ü	û	●Non-adherence	ü	û	û
L. Ayalon et al. (2011)	Israel	GP practice	≥22	General population	û	û	û	ü	ü	û	û	●Non-adherence	ü	û	û
E. C. van Geffen et al. (2009)	Netherlands	GP practice	≥18	Patients with MI	û	û	û	ü	ü	û	û	●Non-adherence	ü	û	û
F. Holvast et al. (2018)	Netherlands	GP practice	≥60	Patients with MI	û	û	û	ü	û	û	û	●Non-adherence	ü	û	û
O. H. Brook et al. (2005)	Netherlands	Pharmacy	≥18	Patients with MI	û	û	û	ü	û	û	û	●Non-adherence	ü	û	ü
D. Lee et al. (2013)	NZ	Community-dwelling	≥75	Elderly	û	û	û	ü	û	û	û	●PIM	ü	û	û
C. Burton et al. (2012)	Scotland (UK)	GP practice	<35 - >65	Patients with MI	û	û	û	ü	û	û	û	●Non-adherence	ü	û	û
M. Jaffray et al. (2014)	Scotland (UK)	GP practice	≥18	Patients with MI	û	û	û	ü	û	û	û	●Non-adherence	ü	ü	û
M. Stuhec et al. (2019)	Slovenia	Nursing home	≥65	Patients with MI	û	û	û	û	û	û	ü	●PIM ●DDI	ü	û	ü
M. Stuhec et al. (2021)	Slovenia	GP practice	≥65	Patients with MI	ü	û	ü	ü	ü	û	û	●PIM	ü	û	ü
L. Kalimashe et al. (2021)	South Africa	GP practice*	<30 - >60	Patients with MI	û	û	û	û	û	û	ü	●Non-adherence	ü	ü	û
M. Rubio-Valera et al. (2013)	Spain	Pharmacy	18 - 75	Patients with MI	û	û	û	ü	û	û	û	●Non-adherence	ü	û	ü
I. Aznar-Lou et al. (2018)	Spain	GP practice	16 - 65	Patients with MI	û	û	û	ü	û	û	û	●Non-adherence	ü	û	û
M. J. Serrano et al. (2014)	Spain	GP practice*	Mean 47.5	Patients with MI	û	û	û	ü	û	û	û	●Non-adherence	ü	û	û
S. Oller-Canet et al. (2011)	Spain	GP practice*	>17	Patients with MI	û	û	û	ü	ü	û	û	●Non-adherence	ü	û	û
C. Freccero et al. (2016)	Sweden	Pharmacy	<19 - >80	Patients with MI	û	û	û	ü	ü	û	û	●Non-adherence	ü	û	û
T. C. Wang et al. (2019)	Taiwan (ROC)	Pharmacy	≥65	Elderly	û	û	û	û	û	û	ü	●PIM	ü	û	û
C. F. Johnson et al. (2020)	UK	CMHT	18 - 71	Patients with MI	û	ü	ü	ü	ü	ü	û	●Prescribing discrepancy	ü	û	ü
C. Parsons et al. (2012)	UK	Nursing home	≥65	Dementia patients	ü	û	û	û	û	û	û	●PIM	ü	ü	û
J. Delgado et al. (2021)	UK	GP practice	≥65	Dementia patients	ü	û	û	ü	û	û	û	●PIP	ü	û	û
J. Raynsford et al. (2020)	UK	GP practice	NS	Patients with MI	û	û	û	û	û	û	ü	●Need additional tests ●Dose high ●Non-adherence ●Dosage error ●Documentation omission	ü	ü	ü
W. Y. Khawagi et al. (2021)	UK	GP practice	NS	General population	û	û	û	û	û	û	ü	●PHP ●Monitoring	ü	ü	û
S. Priebe et al. (2016)	UK	CMHT	NS	Patients with MI	û	ü	ü	û	û	û	û	●Non-adherence	ü	û	ü
S. Priebe et al. (2013)	UK	CMHT	18 - 65	Patients with MI	û	ü	ü	û	û	û	û	●Non-adherence	ü	û	ü
M. Falcaro et al. (2019)	UK	GP practice	≥55	Patients with MI	ü	û	û	ü	û	û	û	●Non-adherence	ü	û	û
P. Saini et al. (2018)	UK	GP practice	<39 - >52	Patients with MI	û	û	ü	ü	ü	ü	û	●Non-adherence	ü	ü	û
I. D. Maidment et al. (2017)	UK	Community-dwelling	NS	Patients with MI	ü	û	û	û	û	û	û	●Non-adherence ●Regime deviation ●Patient overuse	û	ü	û
S. Davé et al. (2012)	UK	GP practice	18 - >80	Patients with MI	û	û	û	ü	ü	û	û	●Non-adherence	ü	û	û
D. G. Stevenson et al. (2010)	USA	Nursing home	≥60	Elderly	ü	û	û	ü	û	û	û	●PIM	ü	û	û
J. C. Fortney et al. (2011)	USA	GP practice	Mean 59.2	Patients with MI	û	û	û	ü	û	û	û	●Non-adherence	ü	ü	ü
J. T. Hanlon et al. (2011)	USA	Nursing home	≥65	Elderly	ü	ü	ü	ü	ü	û	û	●Selection ●Dosage error ●DDI ●DDSI ●Therapeutic duplication ●Non-adherence	ü	ü	û
J. T. Hanlon et al. (2015)	USA	Nursing home	≥65	Dementia patients	ü	ü	ü	ü	ü	û	û	●PIP ●DDI ●Overuse/underuse (non-adherence) ●DDSI	ü	ü	û
T. G. Rhee et al. (2018)	USA	Ambulatory care	≥65	Elderly	ü	ü	ü	ü	ü	ü	û	●PIM	ü	û	û
J. A. Sirey et al. (2017)	USA	GP practice*	≥55	Patients with MI	û	û	û	ü	û	û	û	●Non-adherence	ü	û	ü
J. E. Aikens et al. (2005)	USA	GP practice*	≥18	Patients with MI	û	û	û	ü	û	û	û	●Non-adherence	ü	ü	û
P. H. Noel et al. (2005)	USA	GP practice*	≥25	Patients with MI	û	û	û	ü	ü	û	û	●Non-adherence	ü	ü	û
J. J. Stephenson et al. (2012)	USA	Community-dwelling	18 - 64	Patients with MI	û	ü	ü	û	û	û	û	●Non-adherence	ü	û	û
T. P. Gilmer et al. (2004)	USA	Pharmacy	<30 - ≥60	Patients with MI	û	û	ü	û	û	û	û	●Non-adherence	ü	û	û
D. Ganoczy et al. (2007)	USA	Community-dwelling	Mean 52.3	Patients with MI	û	ü	û	û	û	û	û	●Non-adherence	ü	û	û
M. B. Tamburrino et al. (2009)	USA	GP practice*	≥18	Patients with MI	û	û	û	ü	û	û	û	●Non-adherence	ü	ü	û
S. C. Marcus et al. (2015)	USA	Community-dwelling	≥18	Patients with MI	û	ü	ü	ü	ü	û	û	●Non-adherence	ü	û	û
F. Forma et al. (2020)	USA	Community-dwelling	18 - 65	Patients with MI	û	ü	ü	ü	û	û	û	●Non-adherence	ü	û	û
M. Olfson et al. (2006)	USA	Community-dwelling	≥18	Patients with MI	û	û	û	ü	û	û	û	●Non-adherence	ü	û	û
J. F. Farley et al. (2011)	USA	Community-dwelling	NS	Patients with MI	û	û	ü	û	û	û	û	●Non-adherence	ü	û	û
J. A. Bates et al. (2010)	USA	Community-dwelling	18 - 65	Patients with MI	û	ü	û	û	û	û	û	●Non-adherence	ü	ü	û
R. Nayak et al. (2019)	USA	Community-dwelling	<20 - ≥65	Patients with MI	û	û	ü	û	û	û	û	●Non-adherence	ü	û	û
D. C. Bultman et al. (2000)	USA	Pharmacy	≥18	Patients with MI	û	û	û	ü	û	û	û	●Non-adherence	ü	ü	û
S. Bhat et al. (2018)	USA	GP practice*	≥18	Patients with MI	û	û	û	ü	û	û	û	●Non-adherence	ü	ü	ü
C. A. Fontanella et al. (2011)	USA	Community-dwelling	5 - 17	Paediatric patients with MI	û	û	û	ü	ü	ü	û	●Non-adherence	ü	û	û
L. Hoffman et al. (2003)	USA	Pharmacy	≥18	Patients with MI	û	û	û	ü	û	û	û	●Non-adherence	ü	û	ü
S. Singhal et al. (2021)	USA	GP practice*	<18	Paediatric patients with MI	û	û	û	û	û	û	ü	●Monitoring	ü	û	û
B. Pyenson et al. (2013)	USA	Community-dwelling	NS	Patients with MI	û	û	ü	û	û	û	û	●Non-adherence	ü	û	û
M. E. Corden et al. (2016)	USA	GP practice*	≥18	Patients with MI	û	û	û	ü	û	û	û	●Non-adherence	ü	û	ü
H. C. Kales et al. (2016)	USA	GP practice*	≥60	Patients with MI	û	ü	ü	ü	ü	ü	û	●Non-adherence	ü	û	û
M. Sajatovic et al. (2009)	USA	CMHC	NS	Patients with MI	û	ü	û	û	û	û	û	●Non-adherence	ü	û	û
M. Spoont et al. (2005)	USA	GP practice*	Mean 61.6	Patients with MI	û	û	û	û	ü	û	û	●Non-adherence	ü	ü	û
D. Velligan et al. (2013)	USA	CMHC	18 - 60	Patients with MI	û	û	ü	û	û	û	û	●Non-adherence	ü	û	ü
S. L. Toomey et al. (2012)	USA	Community-dwelling	.6 - 18.	Paediatric patients with MI	û	û	û	û	û	ü	û	●Non-adherence	ü	ü	û
M. Dibonaventura et al. (2012)	USA	Community-dwelling	≥18	Patients with MI	û	û	ü	û	û	û	û	●Non-adherence	ü	ü	û
M. Sajatovic et al. (2006)	USA	Community-dwelling	NS	Patients with MI	û	ü	û	û	ü	û	û	●Non-adherence	ü	û	û
M. Sajatovic et al. (2007)	USA	Community-dwelling	NS	Patients with MI	û	ü	û	û	ü	û	û	●Non-adherence	ü	û	û
				Totals =	15	20	23	48	21	8	10		77	25	18
*Setting interpreted as GP practice – primary care provider setting, (8) = Study setting across eight European countries, Age NS = Non-specified or no specific age reported, ADE = Adverse Drug Event, ADR = Adverse Drug Reaction,
CMHC = Community Mental Health Clinic, CMHT = Community Mental Health Team, DDI = Drug-Drug Interaction, DDSI = Drug-Disease interaction, MI = Mental Illness, NZ = New Zealand,
PIM = Potentially Inappropriate Medication, PIP = Potentially Inappropriate Prescribing, ROC = Republic of China, UK = United Kingdom, USA = United States of America
